# Supplementary material for: The Management of HIV Care Services in Central and Eastern Europe: Data from the Euroguidelines in Central and Eastern Europe Network Group
Source: Int J Environ Res Public Health. 2022 Jun 21;19(13):7595. doi: 10.3390/ijerph19137595 (PMC9265352; doi:10.3390/ijerph19137595)
Supplement: Supplementary file 1 [file ijerph-19-07595-s001.zip]

Archive with 1 entries (1 files):
- ijerph-1736388-supplementary.pdf
